# Supplementary material for: Femoroacetabular Impingement Morphological Changes in Sample of Patients Living in Southern Mexico Using Tomographic Angle Measures
Source: Tomography. 2024 Dec 3;10(12):1947–58. doi: 10.3390/tomography10120141 (PMC11678971; doi:10.3390/tomography10120141)
Supplement: Supplementary file 1 [file tomography-10-00141-s001.zip]

Archive with 1 entries (1 files):
- tomography-3223139-supplementary.pdf
